# Supplementary material for: An Asymmetrically Balanced Organization of Kinases versus Phosphatases across Eukaryotes Determines Their Distinct Impacts
Source: PLoS Comput Biol. 2017 Jan 30;13(1):e1005221. doi: 10.1371/journal.pcbi.1005221 (PMC5279721; doi:10.1371/journal.pcbi.1005221)
Supplement: S2 Table — (XLSX) [file pcbi.1005221.s009.xlsx]

## Sheet: Sheet1
Table S2. Primer sequences used to measure mRNA levels for the validation of RNAi knock-down in C. elegans (related to Figure 4).
actin	ATCACCGCTCTTGCCCCATC	GGCCGGACTCGTCGTATTCTTG
let-23	GGAAGAATTTGTCCAAGTTTTCTC	CAAAGGCAGTCTTGAGGTGA
mek-2	CGCAGACGTCTTCTTCACAC	GGAGCTGGAGCATCCTAGAC
mpk-1	GGCTGCAAGGAATAATGGAG	CGATCGAGTTTTGAAGTGGA
par-1	GAACAAGGCATGGTGGAGTT	CGAGTACCGGTGATTCCTGT
ptp-2	CGACTCTTCTCCATCTACAACAAA	CAATTCTTCGGCCTTTTCAC
dep-1	TCATCTCCGTCTCCAACATC	CGGAAAATTGAAAAGGAAAGA
npr32	GGGATTGCATGGAAAGTCTG	TGTGAAACCCCGATAACGA
let-92	AGCTGGACGACGATCTCAAA	ATGAAAACGGCGATTTGAAC
pkc-3	CAAATGAGTCGGGAAGATTCA	ATAAGACAGTGGGCGAAGGA
F31E3.2	AAAAACTTTCCTCGCCATCA	TTTCTTCGCTGGTCCATCTT
eya-1	ACGGACCTCGACAAGCTTTA	AAAATTGGCTTCATTCACAAAGA
lin-18	CGAAGTCATGCTGTGCTGTT	TTAACCCGTCAAAAGTGGATG
lin-2	GCGATATTGATGACACGATTG	ACCGGCAACATGAAGAAAGT
